# Supplementary material for: Evidence for the Involvement of p38 MAPK Activation in Barnacle Larval Settlement
Source: PLoS One. 2012 Oct 24;7(10):e47195. doi: 10.1371/journal.pone.0047195 (PMC3480373; doi:10.1371/journal.pone.0047195)
Supplement: Movie S1 — Cyprid larvae were treated with 20 µM of SB203580 for 24 hours. Images were recorded at one picture every 5 seconds for 5 minutes with a camera attached to a microscope and stacked into a movie with the rate of six frames a second. The live images showed that cyprid larvae could still move and explore on the surface but lost the ability of permanent attachment and metamorphosis after SB203580 treatment, indicating the involvement of p38 MAPK in the larval permanent attachment. (ZIP) [file pone.0047195.s004.zip]

Archive with 1 entries (1 files):
- movie 1.mov
